# Supplementary material for: The multivariate approach identifies relationships between pre-slaughter factors, body lesions, ham defects and carcass traits in pigs
Source: PLoS One. 2021 May 20;16(5):e0251855. doi: 10.1371/journal.pone.0251855 (PMC8136735; doi:10.1371/journal.pone.0251855)
Supplement: S1 File — (XLSX) [file pone.0251855.s001.xlsx]

## Sheet: Foglio1
day	batch	farm	season	lairage_min	overnight_lairage	ear_lsi	front_lsi	middle_lsi	hind_quarter_lsi	tail_lsi	pse_like	dfd_like	hematoma	petechial_hemorraging	veining	abscess	pulled_muscle
1	58	AG	warm	139	N	28	84	75	31	69	0.621	1.863	84.938	4.348	34.317	0	3.727
1	59	AG	warm	125	N	34	43	48	25	83	1.105	0.553	4.972	3.867	7.735	0	0
1	60	AO	warm	176	N	69	78	95	34	37	0	1.409	21.127	2.817	8.451	0	1.409
1	61	H	warm	176	N	70.909	73.636	46.364	17.273	60	12.658	0	12.658	12.658	34.177	0	0
1	62	AM	warm	170	N	45.37	60.185	40.741	22.222	55	1.409	0	14.789	7.042	17.606	0	3.521
1	63	AM	warm	127	N	27	88	61	38	59.231	0.68	0.68	17.687	0	19.048	0	5.442
1	64	AT	warm	105	N	56	84	65	50	50	1.961	0	8.497	11.111	3.922	0	3.268
2	71	N	warm	845	Y	21	73	48	24	34	8.797	0	33.408	4.571	16.531	0	0
2	72	M	warm	131	N	57	77	49	23	40	0.752	0	27.914	0	6.579	1.786	0.752
2	73	M	warm	111	N	48	72	51	6	49	2.143	0	33.571	2.857	24.286	0	1.429
2	74	G	warm	65	N	59.091	53.03	22.727	9.091	37.705	15.385	0	19.633	1.493	1.493	1.493	3.846
2	75	S	warm	102	N	32.692	73.077	15.385	3.846	26	3.604	0.901	53.153	0.901	15.315	2.703	4.505
2	76	V	warm	70	N	46	93	69	20	80	11.864	1.695	33.757	1.695	6.78	25	3.39
3	37	AQ	warm	203	N	30	69	29	22	47	0	0	59.992	7.084	12.49	0	6.757
3	38	U	warm	147	N	26	39	28	9	43	0	0	45.614	5.263	2.632	0	2.632
3	39	U	warm	138	N	28	33	37	6	42	1.37	1.37	29.347	23.288	0	0	9.589
3	40	AV	warm	99	N	38	59	12	7	35	1.887	1.887	99.962	9.547	3.774	0	3.774
3	41	A	warm	229	N	12	47	22	2	34	0	1.389	75	48.611	2.778	0	2.778
3	42	AS	warm	196	N	38.462	35.385	33.846	9.231	39.13	7.692	0	53.522	20.324	18.219	0	1.053
4	73	Y	warm	1155	Y	18	69	45	16	42	0	0	85.464	19.048	4.762	0	4.762
4	74	Y	warm	1045	Y	17	60	28	10	42	6.452	0	63.675	9.677	11.922	4.348	22.581
4	75	R	warm	135	N	12	62	64	48	33	13.636	2.273	96.753	11.364	2.273	0	11.364
4	76	AD	warm	100	N	47	63	23	22	29	6.068	0	27.393	2.564	1.282	0	5.769
4	77	AD	warm	60	N	31	58	41	20	33	11.905	0	15.079	6.548	2.381	0	2.381
4	78	X	warm	120	N	15.476	70.238	45.238	39.286	41	1.111	3.226	74.946	12.222	7.563	0	7.778
4	79	AU	warm	120	N	2	28	28	16	34	1.429	0	80.952	40	1.429	0	15.714
5	33	T	warm	288	na	2	8	50	10	19.608	1.852	0	42.121	16.397	0	1.852	14.546
5	34	T	warm	576	na	8	9	32	19	21	3.704	0	42.761	7.576	0	3.704	4.546
5	35	AR	warm	432	na	1	19	31	12	21.782	0	0	78.869	14.583	6.25	0	10.714
5	36	F	warm	144	na	8	8	15	10	26	1.177	0	45.396	15.213	5.801	6.897	7.059
5	37	AF	warm	432	na	27	62	55	17	37.624	3.226	1.075	70.675	20.675	0	0	33.333
5	38	AR	warm	720	na	10	19	21	5	29	1.136	0	23.864	5.682	2.273	0	20.455
5	39	Q	warm	144	na	4	19	13	10	20	4.082	0	24.366	20.408	2.041	6.061	36.735
6	34	AO	cold	95	N	5	29	17	10	36.364	2.857	0	78.346	11.429	16.692	0	11.429
6	35	AO	cold	85	N	2	16	21	4	31.313	11.111	0	95.508	8.511	8.511	0	10.638
6	36	C	cold	85	N	25	21	9	6	25	5.556	0	61.111	0	0	0	27.778
6	37	AF	cold	120	N	3	25	13	5	47.368	8.155	0	43.316	6.818	2.273	0	15.909
6	38	AA	cold	130	N	5	21	11	1	32	18.182	0	46.753	32.143	0	0	14.286
6	39	AR	cold	185	N	17	47	28	7	27	4	0	40.766	4.255	0	0	14.894
6	40	AR	cold	160	N	20	28	31	6	18	0	0	83.911	0.99	1.98	0	2.97
7	32	T	cold	915	Y	1.755	8.772	26.316	3.509	26.984	0	0	0	0	0	na	na
7	33	I	cold	1195	Y	6.667	36.667	41.667	5	54.286	0	0	75	0	0	0	25
7	34	B	cold	1185	Y	27.692	85.385	40	10	46.923	0	0	18.557	6.186	6.186	0	7.217
7	35	P	cold	55	N	2	16	14	10	32	8.108	0	29.955	24.324	8.333	0	13.514
7	36	AC	cold	110	N	5	29	13	24	37	0	0	40.403	22.5	3.226	3.226	27.5
7	37	AB	cold	60	N	6	18	12	2	32	0	0	82.583	13.514	2.703	0	13.514
7	38	AR	cold	115	N	13	38	26	8	36	0	52.778	28.607	2.985	0	0	2.985
7	39	AR	cold	90	N	5	9	18	4	31	0.962	0	33.566	4.808	3.846	0	10.577
8	72	AR	cold	288	N	14	22	24	11	37	0	0	42.456	5.263	1.316	0	0
8	73	AI	cold	144	N	0	11.236	20.225	13.483	37	10	0	66.923	0	10	30	6.41
8	74	AL	cold	30	N	17	28	46	9	92	13.044	0	84.783	8.696	0	0	0
8	75	V	cold	20	N	9	16	30	7	31	9.091	0	40.26	5.195	1.299	0	2.597
8	76	AP	cold	100	N	1.205	8.434	44.578	16.868	32.323	0	0	96	12	0	0	0
8	77	AP	cold	25	N	10	16	27	8	42	0	5.263	45.76	2.778	4.167	0	11.111
9	55	AP	cold	915	Y	11.111	62.5	34.722	5.556	44	23.636	0	62.727	13.636	0	20	36.364
9	56	AV	cold	576	Y	5	39	25	5	44	0	4	68	4	0	40	36
9	57	AV	cold	150	N	1	20	29	6	45	0	0	17.534	19.57	0	0	11.765
9	58	AN	cold	143	N	8.14	18.605	33.721	11.628	38	5.634	0	30.751	30.556	0	0	22.222
9	59	W	cold	115	N	2	16	12	1	18	5.263	0	100	20	2.632	0	20
9	60	W	cold	165	N	0	15	20	2	13	7.204	0	38.457	9.756	2.439	4.651	7.317
9	61	AL	cold	167	N	0	17	19	3	24	0	0	32.284	8.974	3.846	27.273	21.795
9	62	AL	cold	113	N	3	29	17	2	30	12.5	0	45.833	8.333	0	0	0
10	55	AG	cold	1070	Y	1.563	17.188	20.313	21.875	81.818	0	0	0	0	0	na	na
10	56	E	cold	1205	Y	35	42	27	10	29	0	0	53.333	14.286	0	22.222	25.714
10	57	O	cold	145	N	5.556	60	37.778	14.444	56	3.846	0	64.937	13.462	7.692	0	13.462
10	58	AH	cold	150	N	17	58	30	7	26	0	0	85.435	21.622	8.258	0	16.216
10	59	L	cold	155	N	6	4	11	2	36	12.18	0	45.192	15.385	2.564	0	11.539
10	60	W	cold	177	N	3	17	14	7	34	24.809	0	61.936	20	0	0	7.273
10	61	K	cold	200	N	2	10	5	2	29.457	12	0	42	8	10	0	10
10	62	K	cold	170	N	1.539	7.692	12.308	0	27.5	2.564	0	58.03	1.754	1.754	0	7.018
11	51	U	cold	1140	Y	38	26	12	8	64.356	0	0	0	1.852	0	66.667	96.296
11	52	U	cold	405	Y	10	24	11	7	41.584	0	0	44.961	2.326	0	0	72.093
11	53	D	cold	440	Y	6	39	26	9	36	8.511	0	59.878	14.286	4.762	0	2.381
11	54	AV	cold	475	Y	11	38	19	9	26	6.667	0	57.471	3.448	0	13.333	34.483
11	55	AV	cold	480	Y	16.883	29.87	16.883	6.494	41	11.111	0	95.96	3.03	0	11.111	33.333
11	56	Z	cold	500	Y	8	11	15	7	24	1.613	0	65.841	8.065	13.076	3.571	8.065
11	57	Z	cold	535	Y	8	16	10	4	36	2.326	0	59.732	10.945	7.609	1.163	1.087
11	58	J	cold	90	N	1.905	11.429	8.572	5.714	29	12	0	78.154	12	11.692	15.385	16
11	59	AV	cold	80	N	0	13	5	2	36	0	0	47.727	0	0	0	4.546
