# Supplementary material for: The multivariate approach identifies relationships between pre-slaughter factors, body lesions, ham defects and carcass traits in pigs
Source: PLoS One. 2021 May 20;16(5):e0251855. doi: 10.1371/journal.pone.0251855 (PMC8136735; doi:10.1371/journal.pone.0251855)
Supplement: S2 File — The two dimensions identified animal-based measures that clustered with the pre-slaughter factors. Table A: Percentage of variance explained by each dimensions. Table B: Eigenvalues, cos2 and contribute of the variables. Table C: Eigenvalues, cos2 and contribute of each batch. Graphs: graphs of variables. (XLSX) [file pone.0251855.s002.xlsx]

## Sheet: Table A
	eigenvalue	percentage of variance	cumulative percentage of variance
comp 1	4.43772	31.698	31.698
comp 2	2.13617	15.2584	46.9564
comp 3	1.24699	8.90707	55.8634
comp 4	1.05983	7.57021	63.4336
comp 5	0.903057	6.45041	69.8841

## Sheet: Table B
	Dim1			Dim2
	coordinate	cos2	contribute	coordinate	cos2	contribute
cold	-1.3523	0.944057	5.83685	0.134553	0.00934632	0.249384
warm	2.2885	0.944057	9.87774	-0.227705	0.00934632	0.422034
overnight_lairage.N	0.204964	0.102817	0.167611	-0.500281	0.612543	4.30943
overnight_lairage.Y	-0.751536	0.102817	0.614572	1.83436	0.612543	15.8013
ear_lsi	0.801662	0.642661	14.4818	0.209727	0.0439852	2.05907
front_lsi	0.862779	0.744388	16.7741	0.156787	0.0245822	1.15076
middle_lsi	0.845704	0.715215	16.1167	0.0379752	0.00144212	0.0675093
hind_quarter_lsi	0.769755	0.592523	13.352	0.0203035	0.000412232	0.0192977
tail_lsi	0.537679	0.289099	6.51458	0.351143	0.123302	5.77208
pse_like	-0.135214	0.0182829	0.411989	-0.122379	0.0149767	0.701101
dfd_like	0.00794842	6.31774e-05	0.00142365	-0.0274537	0.000753707	0.0352831
hematoma	-0.355296	0.126235	2.84459	-0.286137	0.0818745	3.83277
petechial_hemorraging	-0.206848	0.0427859	0.964141	-0.410411	0.168437	7.88499
veining	0.578213	0.334331	7.53383	-0.106334	0.0113069	0.529306
abscess	-0.188347	0.0354745	0.799386	0.803015	0.644834	30.1864
muscle_tear	-0.405686	0.164581	3.70869	0.75916	0.576324	26.9793

## Sheet: Table C
	Dim 1			Dim 2
	coordinate	cos2	contribute	coordinate	cos2	contribute
1	4.75596	0.61701	7.28146	-0.273677	0.0020431	0.0500888
2	3.23685	0.536544	3.37278	0.534588	0.0146352	0.191119
3	5.01517	0.759352	8.09679	0.23242	0.00163087	0.0361254
4	4.5212	0.592442	6.58036	-0.173028	0.000867702	0.0200216
5	3.22482	0.812904	3.34775	0.0649506	0.000329757	0.00282119
6	4.44971	0.838866	6.37391	0.40392	0.00691226	0.109108
7	4.72669	0.747215	7.19211	0.284261	0.00270251	0.0540382
8	2.38222	0.415048	1.82686	0.400306	0.0117198	0.107164
9	3.30218	0.770894	3.51029	0.212704	0.0031985	0.0302565
10	3.23676	0.634711	3.37259	-0.13277	0.00106795	0.0117886
11	1.50968	0.167098	0.733693	-0.0205634	3.10019e-05	0.000282784
12	1.141	0.140319	0.419098	-0.482076	0.025048	0.155416
13	4.01017	0.556956	5.17688	1.87396	0.121623	2.34848
14	2.1275	0.654498	1.45707	-0.336914	0.0164138	0.075911
15	0.814552	0.162816	0.213589	-0.463508	0.0527197	0.143674
16	0.563644	0.04756	0.102271	-0.656712	0.0645628	0.288414
17	0.443624	0.0212774	0.0633537	-0.983499	0.104577	0.646865
18	-0.511485	0.0119639	0.0842185	-2.20824	0.222999	3.26107
19	1.38742	0.238539	0.619667	-1.25212	0.194283	1.04848
20	1.17714	0.121322	0.446064	0.0560655	0.000275216	0.00210212
21	0.601637	0.048422	0.116523	1.06204	0.150889	0.754311
22	2.17579	0.202578	1.52397	-1.0142	0.0440153	0.687881
23	1.7249	0.32596	0.957788	-0.169749	0.00315684	0.01927
24	1.76798	0.370712	1.00623	-0.457816	0.024858	0.140168
25	2.32461	0.43829	1.73957	-0.710526	0.040947	0.337618
26	-0.608693	0.0240643	0.119272	-1.71015	0.189951	1.95583
34	-0.846697	0.127158	0.23078	-0.945585	0.158595	0.597953
35	-1.79036	0.403728	1.03186	-1.22027	0.187551	0.995809
36	-1.68588	0.393949	0.914948	0.102836	0.00146581	0.00707228
37	-1.38158	0.425055	0.614464	-0.191962	0.00820583	0.0246432
38	-2.31516	0.346888	1.72546	-1.40529	0.127808	1.32068
39	-0.664686	0.132131	0.142225	-0.16133	0.00778395	0.0174058
40	-1.02992	0.138721	0.341466	-0.956043	0.119534	0.611253
42	-0.803922	0.0599556	0.208051	1.53875	0.219654	1.58345
43	1.19854	0.125763	0.462435	1.39382	0.170082	1.29921
44	-1.47813	0.30446	0.703343	-1.04204	0.151311	0.726159
45	-1.00689	0.135923	0.326365	-0.0986514	0.00130478	0.00650837
46	-2.02371	0.600124	1.31838	-0.924537	0.125254	0.571629
47	-0.435539	0.00264365	0.0610656	-0.44854	0.00280382	0.134545
48	-1.53501	0.403462	0.758515	-0.47266	0.0382541	0.149405
49	-0.66692	0.114776	0.143182	-0.618319	0.0986571	0.255677
50	-1.35856	0.158572	0.594152	0.665616	0.0380644	0.296287
51	0.403769	0.00796459	0.0524818	-0.205584	0.00206478	0.0282646
52	-1.0962	0.266803	0.386828	-0.805573	0.144087	0.433986
53	-1.05555	0.114984	0.358671	-1.41089	0.205432	1.33122
54	-0.820321	0.15925	0.216626	-0.218908	0.0113405	0.032047
55	-1.21843	0.0707018	0.477911	2.22947	0.236716	3.32405
56	-1.80777	0.159477	1.05203	3.60985	0.635903	8.71454
57	-1.06579	0.157867	0.365669	-0.42559	0.0251727	0.121129
58	-1.15734	0.157806	0.431188	-0.635376	0.0475619	0.269978
59	-2.76685	0.612441	2.4644	-1.40906	0.158837	1.32777
60	-2.08482	0.527915	1.3992	-0.923553	0.103597	0.570413
61	-2.02595	0.369701	1.3213	1.02959	0.0954822	0.708917
62	-1.60427	0.388099	0.828512	-1.0948	0.180741	0.801563
64	-0.922928	0.0800312	0.274206	2.21601	0.46139	3.28406
65	0.346476	0.0276622	0.0386445	-0.257522	0.0152817	0.0443502
66	-0.594587	0.0526093	0.113808	-0.955983	0.135998	0.611175
67	-2.09627	0.577604	1.41461	-0.928588	0.113339	0.576649
68	-2.07897	0.257167	1.39136	-1.47612	0.129647	1.45717
69	-1.94179	0.448629	1.2138	-0.932236	0.103403	0.581189
70	-2.13224	0.577173	1.46357	-0.793283	0.0798895	0.420844
71	-1.64592	0.0354265	0.872089	8.05197	0.847838	43.358
72	-2.19597	0.209872	1.55237	2.97233	0.384498	5.90825
73	-1.01048	0.166277	0.3287	-0.00381197	2.36631e-06	9.71772e-06
74	-1.78582	0.329584	1.02664	1.98712	0.408074	2.64068
75	-1.92245	0.295408	1.18975	1.7552	0.246242	2.06024
76	-1.65563	0.282702	0.882406	0.189843	0.00371699	0.0241021
77	-1.66324	0.333844	0.890542	0.056485	0.000385033	0.00213369
78	-2.13584	0.485198	1.46852	-0.370087	0.0145676	0.0915952
79	-1.94141	0.42906	1.21333	-0.546375	0.0339832	0.19964
